# Supplementary material for: Biophysical Characterization of a Carotenoprotein from Marine Sponge Tedania ignis Reveals Pigment-Dependent Stability and Antibiotic Interactions
Source: Mar Drugs. 2026 Mar 21;24(3):118. doi: 10.3390/md24030118 (PMC13027469; doi:10.3390/md24030118)
Supplement: Supplementary file 1 [file marinedrugs-24-00118-s001.zip]

Archive with 1 entries (1 files):
- marinedrugs-4162497-supplementary.pdf
